# Supplementary material for: Global barriers to decision makers for prioritizing interventions for obesity
Source: Int J Obes (Lond). 2024 Oct 16;49(2):246–53. doi: 10.1038/s41366-024-01650-z (PMC11805708; doi:10.1038/s41366-024-01650-z)
Supplement: Supplementary file 2 — Appendix 2 - Data extraction [file 41366_2024_1650_MOESM2_ESM.xlsx]

## Sheet: Appendix 2 - Data extraction 
Articles
Authors	Title	Year	Aim/purpose	Country of origin	Intervention (category)	Setting	Target population	Barriers	Subthemes (category)	Recommendations
Mehran Anvari; Rodrigo Lemus; Ruth Breau	A Landscape of Bariatric Surgery in Canada: For the Treatment of Obesity, Type 2 Diabetes and Other Comorbidities in Adults	2017	To explore the complex landscape of bariatric surgery in Canada, reviewing the current state and focusing on the volume of procedures nationwide and at the provincial level, the type of surgical procedures performed, their outcomes and their associated complications	Canada	Barriatric surgery (Surgery)	Health sector setting	Characteristics of population undergoing bariatric surgery: mean age 45, 78% female	(1) Perceptions (2) Knowledge (3) Economics	Common understanding (Surgery), Knowledge dissimenation (Surgery), Affordability (Surgery), Uncertainty (Surgery)	(Increasing the number of barriatric surgeries) will require an important participation of stakeholders, particularly policy makers, to promote a substantial increase in funding for bariatric surgical programs that should be accompanied by an expanded and updated national government policy and guidelines that better reflect the clinical and financial advantages of bariatric surgery as a treatment…
Phillip Baker, Timothy Gill, Sharon Friel, Gemma Carey, Adrian Kay	Generating political priority for regulatory interventions targeting obesity prevention: an Australian case study	2017	adopt the agenda of the Australian Federal Government (AFG) as a case study to understand the factors generating or hindering political priority for such ‘regulatory interventions’ between 1990 and 2011	Australia	Regulatory interventions (regulation of the marketing, labelling, content, and pricing of energy-dense foods and beverages) (Regulation)	Society and politicy	Unspecified	(2) Knowledge (4) Politics (3) Economics	Uncertainty (Regulation), lack of popularity (Regulation), Difficulties of policy making (Regulation), strong interest and lobbyism (Regulation), Wider economic aspects (Regulation)	Recommend conducting comparative case-study designs, ideally contrasting multiple jurisdictions and/or issues (e.g. alcohol, tobacco).
Charles Baum, Katherine Andino, Eric Wittbrodt, Shelley Stewart, Keith Szymanski, Robin Turpin	The Challenges and Opportunities Associated with Reimbursement for Obesity Pharmacotherapy in the USA	2015	This review provides an update and perspective on the evolving healthcare determinants, which, when coupled with obesity pharmacotherapy cost benefit, may drive future insurance reimbursement and greater patient access to treatment.	USA	Obesity Pharmacotherapy (Pharma)	Health sector setting	Obese individuals with a BMI of C30.0, or C27 kg/m2 with an obesity-related comorbid condition	(1) Perceptions (2) Knowledge (3) Economics	Decision-maker aknowledgement (Pharma), Knowledge dissemination (Pharma), Afffordability (Pharma)	Further research, particularly focusing on outcomes and economic benefits in real-world settings, needs to be conducted on all proposed approaches, whether primary prevention, lifestyle- or behavior-focused clinical interventions, surgical or pharmacologic interventions, or a combination. The creation of quality metrics and datadriven healthcare community practice will formulate this effort. Othe…
Ana Benje	Obesity Epidemics, the State, the Individual, and the Private in Public-Private Partnerships	2015	The report aims to illustrate how weakening of the statehood is reflected in the way EU and its member-states manage obesity epidemics	EU	Nudging (Regulation)	Society, policy and industry	Unspecified	(1) Perceptions (4) Politics	Formal recognition of obesity as a disease (Regulation), Common understanding (Regulation), Difficulties of policymaking (Regulation), Strong interest and lobbyism (Regulation), Lack of popularity (Regulation)	Unspecified
Elisabeth A. Donaldson	Obesity prevention policy and interventions for US adults: Exploring facilitators and barriers	2014	This study explored framing in the news media during policy consideration; public knowledge, attitudes, and beliefs regarding a policy proposal; and the predictors of enactment of legislation focused on adult obesity prevention and control.	USA	Policy interventions to prevent and control obesity. Specifically regulation and tax of sugar-sweetened beverages (Regulation)	Society, policy, media	Unspecified	(1) Perceptions (3) Economics (4) Politics	Common understanding (Regulation) Wider economics (Regulation), Lack of popularity (Regulation), Strong interest and lobbyism (Regulation), Difficulties of policymaking (Regulation)	Overall, these findings suggest that policymakers both in legislative and regulatory agencies should consider how the public and the media portray their role in public health and the specific policies they introduce. It may be beneficial for policymakers to collaborate with stakeholders on a given policy issue, for example, by working with organizations that represent those most affected by obesi…
Emma K. Esdaile, Chris Rissel, Louise A. Baur, Li Ming Wen, James Gillespie	Intergovernmental policy opportunities for childhood obesity prevention in Australia: Perspectives from senior officials	2022	The aim of this study was to explore the perspectives of senior Commonwealth, state, and territory health department officials about the intergovernmental opportunities for obesity prevention in early childhood. For brevity, this paper focused on a key determinant of obesity, food and nutrition.	Australia	Regulatory policies (Marketing regulation, national strategi, clarifying responsibilities) (Regulation)	Policy	Childhood obesity	(3) Economics (4) Politics	Wider economics (Regulation), Strong interest and lobbyism (Regulation), Difficulties of policymaking (Regulation)	Sustained funding at commonwealth and state levels and a national prevention agency to support intergovernmental effort. Clear accountability by identifying who i responsible for enacting each action. Align the strategy to other national plans, such as upcoming national prevention strategy and develop a netional food and nutrition strategy. Fully implement the WHO Code and shere to WHA resolution…
Octavio Gómez-Dantés, Emanuel Orozco-Núñez, Christian Paul Torres-de la Rosa, Mariana López-Santiago	Stakeholder analysis of the deliberation of an increase to the excise tax on sweetened beverages in Mexico	2020	The objective of this study was to analyse the policy process and the position and power of the political actors involved in the discussion of a proposal to increse the current excise tax to SSB in Mexico from 10 to 20 percent.	Mexico	Regulatory policies (Tax of sugar-sweetend beverages) (Regulation)	Policy, industry and society	Unspecified	(2) Knowledge (3) Economics (4) Politics	Knowledge dissemination (Regulation), Wider economic aspects (Regulation), Lack of popularity (Regulation), Strong interest and lobyism (Regulation)	In order to guarantee the implementation of a policy, it is necessary to: i) identify and document the problem that this policy intends to address; ii) design a solid proposal to address this problem, and iii) mobilize key actors to push this proposal forward in policy circles.
G Gomez, FC Stanford	US health policy and prescription drug coverage of FDA-approved medications for the treatment of obesity	2018	We set out to investigate the coverage of FDA-approved medications for obesity within Medicare, Medicaid and State Marketplace health plans.	USA	Medication for obesity, Bariatric surgery (Pharma, Surgery)	Inssurance (Reimbursement)	Unspecified	(1) Perceptions (2) Knowledge (3) Economics	Formal recognistion of obesity as a disease (Pharma, Surgery), Decision-maker acknowledgement (Pharma, Surgery), Knowledge dissemination (Pharma, Surgery), Affordability (Pharma, Surgery)	We must embrace an integrated obesity treatment framework which incorporates changes in the way we think of obesity as a disease and provides measures on how we will begin to destigmatize obesity. The integrated framework may also create useful strategies that will provide a meaningful investment in the future of our citizens by preventing and controlling obesity in ways supported by scientific e…
Anna-Marie Hendriks, Mere Y. Delai, Anne-Marie Thow, Jessica S. Gubbels, Nanne K. De Vries, Stef P. J. Kremers, Maria W. J. Jansen	Perspectives of Fijian Policymakers on the Obesity Prevention Policy Landscape	2015	The aim of our study was to describe the perspectives of Fijian policymakers on the obesity prevention policy landscape.	Fiji	Regulatory policy (Regulation)	Policy and society	Unspecified	(1) Perceptions (2) Knowledge (3) Economics (4) Politics	Common understanding (Regulation) Gaps in evidence (Regulation), Knowledge dissemination (Regulation), Wider economic aspects (Regulation), Strong interest and lobyism (Regulation) Difficulties of policymaking (Regulation)	Fijian policymakers clearly invest in obesity prevention policies, but their efforts are often hampered by the policy landscape. Policy entrepreneurs and brokers, researchers, and international actors such as the food industry, the WTO, and countries with better economies in general can support the Fijian government in reducing power inequalities and increasing food self-sufficiency. Establishing…
Nichole Jannah , Jeff Hild, Christine Gallagher, and William Dietz	Coverage for Obesity Prevention and Treatment Services: Analysis of Medicaid and State Employee Health Insurance Programs	2018	Our analysis aims to assess how coverage for obesity-related services—including nutritional counseling, pharmacotherapy, and bariatric surgery — changed for nonelderly adults in Medicaid and state employee health insurance programs between 2009 and 2017.	USA	Nutritional counseling, pharmacotherapy and bariatric surgery (Pharma, Surgery)	Inssurance (Reimbursement)	Non-elderly adults	(1) Perceptions (3) Economics (4) Politics	Formal recognistion of obesity as a disease (Pharma, Surgery) Decission-maker acknowledgment (Pharma, Surgery), Affordability (Pharma, Surgery), Difficulties in policy making (Pharma, Surgery)	If policy makers do not recognize obesity as a serious chronic disease, they are unlikely to reimburse for obesity prevention and treatment services. These findings emphasize the need for improved coordination and communication in efforts to address obesity among Medicaid and state employee health insurance beneficiaries. In addition to continued improvements in coverage for obesity-related servi…
Judy Jou, Marilyn S. Nanney, Elizabeth Walker, Rachel Callanan, Susan Weisman, Dr. Sarah E. Gollust	Using obesity research to shape obesity policy in Minnesota: Stakeholder insights and feasibility of recommendations	2019	We examine the process of evidence translation from the perspectives of key stakeholders in the obesity policy community in the U.S. state of Minnesota.	USA	Obesity policy (Regulation)	Policy	Childhood obesity	(2) Knowledge (4) Politics	Gaps in evidence (Regulation), Knowledge dissemination (Regulation), Difficulties of policy making (Regulation)	Our findings have important implications for policy and practice. As stakeholders recognize the ubiquity of high-quality research on the etiology and prevalence of childhood obesity, additional efforts to promote evidence-based policymaking should focus on building stronger working relationships between the producers and consumers of research. Other suggestions for better aligning the priorities …
Scott Kahan, Tracy Zvenyach	Obesity as a Disease: Current Policies and Implications for the Future	2016	The objective of this review is to describe how obesity meets the definition of a disease, explain its interpretation in current health policies, and explore implications for obesity in future health policy adoption and development.	USA	Medical treatment, Bariatric surgery, Intensive behavioral therapy (Pharma, Surgery, Regulation)	Policy and inssurance (Reimbursement)	Unspecified	(1) Perceptions (2) Knowledge (3) Economics	Formal recognistion of obesity as a disease (Pharma, Surgery, Regulation), Decision-maker acknowledgment (Pharma, Surgery, Regulation), Common understanding (Pharma, Surgery, Regulation), Knowledge dissemination (Pharma, Surgery, Regulation), Affordability (Pharma, Surgery, Regulation)	Further advocacy should continue to focus on shifting frames from obesity as a personal failure to a public health priority and multifactorial disease condition requiring coordinated care. Policies for integrated care between communities and clinical services should be explored. Addressing barriers and continued policy progress based on obesity science is paramount for addressing and reversing th…
Chad M. Killian, Ben D. Kern, Douglas W. Ellison, Kim C. Graber, Amelia Mays Woods	State Lawmaker’s Views on Childhood Obesity and Related School Wellness Legislation	2019	Our purpose was to understand state lawmakers’ perceptions of childhood obesity and school wellness policies relative to the Social Ecological Model (SEM).	USA	Public Policy (Regulation)	Policy	Childhood obesity	(1) Perceptions (3) Economics (4) Politics	Decission-maker acknowledgment (Regulation), Common understanding (Regulation), Affordability (Regulation), Difficulties of policymaking (Regulation)	Officials in higher education, research, and allied health organizations, along with school health stakeholders should consider redoubling their efforts to emphasize the need for legislators to create policy and pass laws that provide strong implementation support to schools and ensure top-down support for child wellness. Ideally, this support should alignwith bottom-up efforts promoting child we…
Theodore K. Kyle, Emily J. Dhurandhar, David B. Allison	Regarding Obesity as a Disease: Evolving Policies and Their Implications	2016	This paper will review reasons why obesity is regarded as a disease and implications of this increasingly dominant perspective.	USA	Medical treatment, Bariatric surgery, Medical education, Consumer protection (Pharma, Surgery, Regulation)	Society, policy and inssurance (reimbursement)	Unspecified	(1) Perceptions (2) Knowledge (4) Politics	Formal recognistion of obesity as a disease (Pharma, Surgery, Regulation) Common understanding (Pharma, Surgery, Regulation), Decision-maker acknowledgement (Pharma, Surgery, Regulation) Knowledge dissemination (Pharma, Surgery, Regulation), Difficulties of policy making (Pharma, Surgery, Regulation)	The main highlights of the research agenda outlined include a need for more probative research to better understand the fundamental causes of obesity, to develop new and more effective treatments for obesity, to empirically test strategies for obesity prevention in the real-world settings for which they are intended, and to improve technology to overcome many challenges in obesity research.
Hui Liang, Cong Li	Bariatric and Metabolic Surgery and Medical Insurance Payment in China	2023	This paper briefly introduces the status quo of bariatric and metabolic surgery and medical insurance payment in China.	China	Bariatric and Metabolic surgery, Medical treatment, Obesity policy (Pharma, Surgery, Regulation)	Society and inssurance (reimbursement)	Unspecified	(1) Perceptions (2) Knowledge (3) Economics	Formal recognition of obesity as a disease (Pharma, Surgery), Decission-maker acknowledgement (Pharma, Surgery, Regulation), Gaps in evidence (Surgery, Pharma, Regulation), Knowledge dissemination (Pharma, Surgery, Regulation), Affordability (Surgery)	In the future, it will be essential to integrate the knowledge and abilities of managing obesity into the formal medical education system, so that more practitioners can master the scientific knowledge of obesity, incorporate this
Migena Luli, Giles Yeo, Emma Farrell, Jane Ogden, Helen Parretti, Emma Frew, Stephen Bevan, Adrian Brown, Jennifer Logue, Vinod Menon Nadya Isack, Michael Lean, Chris McEwan, Paul Gately, Simon Williams, Nerys Astbury, Maria Bryant, Kenneth Clare, Georgios K. Dimitriadis, Graham Finlayson, Nicola Heslehurst, Brett Johnson, Sarah Le Brocq, Audrey Roberts, Patrick McGinley, Julia Mueller, Mary O’Ka…	The implications of defining obesity as a disease: a report from the Association for the Study of Obesity 2021 annual conference	2023	The aim of their debate was not to decide whether obesity should be classified as a disease but rather to explore what the implications of doing so would be, what the gaps in the available data are, as well as to provide up-todate information on the topic from experts in the field.	United Kingdom	Obesity policy, Public Health Actions, Bariatric surgery, Medical Treatment (Pharma, Surgery, Regulation)	Society and policy	Unspecified	(1) Perceptions (2) Knowledge (3) Economics (4) Politics	Formal recognition of obesity as a disease (Pharma, Surgery, Regulation) Common understanding (Pharma, Surgery, Regulation), Gaps in evidence (Pharma, Surgery, Regulation, Knowledge dissemination (Pharma, Surgery, Regulation), Affordability (Surgery), Uncertainty (Pharma, Surgery), Lack of popularity (Pharma, Surgery, Regulation)	...more research must be conducted to determine people with obesitys distinguishable features for subsequent risk and response stratification and provide robust data to inform guidelines and economic models. The policy implications of recognising obesity as a disease, in terms of treatment provision, necessitates the development of new scientific knowledge which willonly have value when it change…
Jutta Mata, Ralph Hertwig	Public Beliefs About Obesity Relative to Other Major Health Risks: Representative Cross-Sectional Surveys in the USA, the UK, and Germany	2018	This article compares lay beliefs about obesity with beliefs about other major health risks sharing certain similarities with obesity (alcohol and tobacco dependence, depression) in three countries with high obesity rates.	Germany, United Kingdom, USA	Regulatory policies and obesity treatment (Pharma, Surgery, Regulation)	Society	Unspecified	(1) Perceptions (2) Knowledge (4) Politics	Common understading (Pharma, Surgery, Regulation) Lack of popularity (Pharma, Surgery, Regulation), Knowledge dissemination (Pharma, Surgery, Regulation)	Future research needs to examine additional indicators of socioeconomic status.
Renee G. Parks, Fanice Thomas, Alexandra B. Morshed, Elizabeth A. Dodson, Ruiyi Tian, Mary C. Politi, Amy A. Eyler, Ian Thomas, Ross C. Brownson	Municipal officials’ perspectives on policymaking for addressing obesity and health equity	2023	This study investigated key factors affecting municipal officials’ policymaking for obesity and related health disparities.	USA	Obesity policies (Regulation)	Policy	Unspecified	(1) Perceptions (2) Knowledge (4) Politics	Decision-maker acknowledgement (Regulation), Common understanding (Regulation) Gaps in evidence (Regulation), Knowledge dissemination (Regulation), Difficulties of policymaking (Regulation)	Current findings suggest the importance of researchers or knowledge producers in identifying and establishing relationships with key community organisations or groups with ties to local policy actors or key community members (that is, intermediaries), to provide timely research evidence to build understanding and support with constituents (to indirectly influence policymaking) and local officials…
Tatiane Nunes Pereira, Gisele Ane Bortolini, Roberta de Freitas Campos	Barriers and Facilitators Related to the Adoption of Policies to Reduce Ultra-Processed Foods Consumption: A Scoping Review	2023	To conduct a scoping review to answer the question “What factors have influenced the adoption of food taxes, front-of-pack labeling and restrictions on marketing to children?”	Brazil	Regulatory policies (Food-taxes, front-of-label pack labeling and restriction on marketing to children) (Regulation)	Policy and society	Unspecified	(1) Perceptions (2) Knowledge (3) Economics (4) Politics	Common understanding (Regulation), Decision-maker acknowledgement (Regulation) Knowledge dissemination (Regulation) Wider economic consequences (Regulation), Strong interest and lobbyism (Regulation), Lack of popularity (Regulation)	It is necessary to create mechanisms to mitigate and prevent COI, regulate lobbying and reduce food company’s political power. At the same time, it is fundamental to promote the participation of independent civil society in policy discussion, as well as its strengthening and its survival, by financial and legal structures that ensure their influence and participation in policy decisions. In this …
Christina A Roberto, Boyd Swinburn, Corinna Hawkes, Terry T-K Huang, Sergio A Costa, Marice Ashe, Lindsey Zwicker, John H Cawley, Kelly D Brownell	Patchy progress on obesity prevention: emerging examples, entrenched barriers, and new thinking	2015	To review several regulatory and non-regulatory actions taken around the world to address obesity, and discuss some of the reasons for isolated and sporadic progress. Then examine one dichotomy that has shaped the framing of obesity: personal choice versus environmental influence.	USA	Regulatory policies (Regulation)	Policy and society	Unspecified	(1) Perceptions (2) Knowledge (4) Politics	Decision-maker acknowledgement (Regulation), Common understanding (Regulation), Knowledge dissemination (Regulation) Difficulties of policy making (Regulation)	Unspecified
Emma Sainsbury, Roger Magnusson, Anne-Marie Thow, Stephen Colagiuri	Explaining resistance to regulatory interventions to prevent obesity and improve nutrition: A case-study of a sugar-sweetened beverages tax in Australia	2020	This paper seeks to identify leverage points for advancing implementation not only of an SSB tax, but other regulatory policies for improving nutrition and preventing obesity in a local and international context.	Australia	Regulatory policies (sugar sweetend beverage tax) (Regulation)	Policy	Unspecified	(3) Economics (4) Politics	Wider economics (Regulation), Strong interest and lobbyism (Regulation), Difficulties of policy making (Regulation)	Achieving policy action requires a shift in political ownership and prioritisation of the obesity problem, or the coupling of an SSB tax to an alternative problem that more closely aligns with the current political agenda. The policy community also needs to agree that an SSB tax deserves to be prioritised and agree on the most feasible, equitable and effective design for such a tax. Having done s…
Arya M. Sharma, Ximena Ramos Salas	Obesity Prevention and Management Strategies in Canada: Shifting Paradigms and Putting People First	2018	The purpose of this study was to review public and private sector obesity policies in Canada and to make recommendations for future evidence-based obesity prevention and management strategies.	Canada	Obesity policies, Pharmacotherapy and bariatric surgery (Pharma, Surgery, Regulation)	Society, policy and inssurance (reimbursement)	Unspecified	(1) Perceptions (2) Knowledge (3) Economics (4) Politics	Formal recognition of obesity as a disease (Pharma, Surgery ,Regulation), Decision-maker acknowledgement (Pharma, Regulation) Common understanding (Pharma, Surgery, Regulation) Gap in evidence (Pharma, Surgery, Regulation), Uncertainty (Pharma, Surgery, Regulation), Lack of popularity (Regulation)	Officially adopting that obesity is a chronic disease and orient approach/ressources acoordingly. Recognize that weight bias and obesity stigma are significant barriers to helping people with obesity. Public health and health system decision makers should engage people with obesity in the development of policies and strategies. Having active participation of individuals with obesity can help chan…
Stanley Ulijaszek	With the benefit of Foresight: Obesity, complexity and joined-up government	2015	This article describes the development of the Foresight Obesity Systems Map (FOSM) and the process through which obesity policy and obesity research were reframed as complex problems.	United Kingdom	Medical treatment, Obesity policies (Pharma, Regulation)	Policy	Unspecified	(1) Perceptions (2) Knowledge (3) Economics (4) Politics	Formal recognition of obesity as a disease (Pharma, Regulation), Decision-maker acknowledgement (Pharma, Regulation), Uncertainty (Pharma, Regulation), Knowledge dissemination (Regulation), Difficulties of policy making (Regulation)	Unspecified
Y. Tony Yang, Jennifer L. Pomeranz	States variationsintheprovisionofbariatricsurgeryunderaffordablecare act exchanges	2015	This paper focuses on the Affordable Care Act (ACA) and related state law requirements for bariatric surgery under the state insurance exchanges.	USA	Medical treatment, Bariatric surgery (Pharma, Surgery)	Policy and inssurance (reimbursement)	Unspecified	(1) Perceptions (2) Knowledge (3) Economics	Formal recognition of obesity as a disease (Pharma, Surgery) Decisionmaker-acknowledgement (Pharma, Surgery), Knowledge dissemination (Surgery), Affordability (Surgery)	For the benefits of bariatric surgery to be realized, both for the health of individuals and for the economy as a whole, the government should consider a comparable mandatory inclusion in all plans offered on state and federal exchanges to make bariatric surgery available to all who need it.
HTA
Authors	Title	Year	Aim/purpose	Country of origin	Intervention (category)	Setting	Target population	Barriers	Subthemes (category)	Recommendations
Medical Services Advisory Committee (MSAC)	Application No. 1555 – Endoscopic Sleeve Gastroplasty (ESG) for the treatment of patients with Class I and Class II obesity with comorbidities who have failed first-time treatments	2019	Unspecified	Australia	Endoscopic sleeve gastroplasty (ESG) (Surgery)	Healthcare setting	patients with Class I (body mass index [BMI]:30.0-34.9) and Class II obesity (BMI: 35.0-39.9) with comorbidities who have failed first-line treatments	(2) Knowledge (3) Economics	Gaps in the evidence base (Surgery), Uncertainty (Surgery)	MSAC did not support public funding for ESG to treat patients with Class I and Class II obesity with comorbidities who have failed other treatments because of the lack of evidence of safety and effectiveness and uncertainties about cost.
Canada's Drug and Health Technology Agency (CADHT)	CADHT reimbursement recommendation. Liraglutide (Saxenda)	2021	Unspecified	Canada	Liraglitude Sexenda, medical treatment (Pharma)	Healthcare setting	Adult patients with an inititial body mass index of: 30 kg/m2 or greater (obesity), or 27 kg/m2 or greater (overweight) in the presence of at least 1 weight-related comorbidity (e.g., hypertension, type 2 diabetes mellitus, or dyslipidemia) and who have failed a previous weight management intervention.	(2) Knowledge (3) Economics	Gaps in the evidence base (Pharma), Uncertainty (Pharma), Affordability (Pharma)	CADHT recommends that Saxenda should not be reimbursed by public drig plans for chronic weight management in adult patients
Canada's Drug and Health Technology Agency (CADHT)	CADHT Reimbursement Recommendation. Semaglutide (Wegovy)	2022	Unspecified	Canada	Semaglitude, medical treatment (Pharma)	Healthcare setting	30 kg/m2 or greater (obesity), or 27 kg/m2 or greater (overweight) in the presence of at least 1 weight-related comorbidity such as hypertension, type 2 diabetes mellitus, dyslipidemia, or obstructive sleep apnea	(2) Knowledge (3) Economics	Gaps in the evidence base (Pharma), Uncertainty (Pharma), Affordability (Pharma)	The CADTH Canadian Drug Expert Committee (CDEC) recommends that semaglutide not be reimbursed as an adjunct to a reduced calorie diet and increased physical activity for chronic weight management in adult patients with an initial body mass index (BMI) of 30 kg/m2 or greater (obesity) or 27 kg/m2 or greater (overweight) in the presence of at least 1 weight-related comorbidity such as hypertension,…
Medicintilskudsnævnet	Medicintilskudsnævnets indstilling – Saxenda	2020	Unspecified	Denmark	Liraglitude Sexenda, medical treatment (Pharma)	Healthcare setting	Patients with a starting BMI (Body Mass Index) of ≥30 kg/m2 (obese) or ≥27 kg/m2 to <30 kg/m2 (overweight) and at least one weight-related comorbidity such as dysglycemia (prediabetes or type 2 diabetes mellitus), hypertension, dyslipidemia, or obstructive sleep apnea.	(2) Knowledge (3) Economics	Gaps in the evidence base (Pharma) Uncertainty (Pharma)	We do not believe that there are any special circumstances that could lead to a different outcome, and we do not find it possible to identify any other specific diseases or groups of people for whom Saxenda meets the criteria for general reimbursement. The price of the medicine is not in reasonable proportion to its therapeutic value. Saxenda reduces weight with about 5 % for up to 3 years and th…
Medicintilskudsnævnet	Medicintilskudsnævnets indstilling – Wegovy	2022	Unspecified	Denmark	Semaguitide, medical treatment (Pharma)	Healthcare setting	BMI ≥ 30 kg/m2 with risk of life-threatening comorbidities such as heart failure NYHA 3-4, severe COPD, atherosclerotic cardiovascular disease, or a 10-year cardiovascular mortality risk SCORE of ≥ 5% OR BMI ≥ 35 kg/m2 and severely controllable hypertension or documented sleep apnoea or PCOS or symptomatic arthrosis of the lower extremities or type 2- diabetes.	(2) Knowledge (3) Economics	Gaps in the evidence base (Pharma) Uncertainty (Pharma)	We recommend that the drug Wegovy does not receive general conditional reimbursement. We justify our position on the grounds that, in our opinion, the price of the medicine is not in reasonable proportion to its therapeutic value. Thus, we assess that there is no documentation that a duration of treatment of a maximum of 2 years, as stated in the proposed subsidy clause for Wegovy, is the most op…
National Institute for Health and Care Excellence (NICE)	Implantation of a duodenal–jejunal bypass sleeve for managing obesity	2013	Unspecified	England	Duodenal–jejunal bypass sleeve, Bariatric surgery (Surgery)	Healthcare setting	BMI over 40 kg/m2, or over 35 kg/m2 with other significant comorbidities, if they have not lost enough weight using non-surgical measures	(2) Knowledge	Gaps in the evidence base (Surgery)	Current evidence on the safety and efficacy of implantation of a duodenal–jejunal bypass sleeve (DJBS) for managing obesity is limited in quality and quantity. Therefore, this procedure should only be used in the context of research. Well-controlled studies are needed to support the current limited evidence on weight loss in the short term. They should document patient selection, all complication…
National Institute for Health and Care Excellence (NICE)	Laparoscopic gastric plication for the treatment of severe obesity	2012	Unspecified	England	Laparoscopic gastric plication, Bariatric surgery (Surgery)	Healthcare setting	BMI of 40 kg/m2 or more, or between 35 kg/m2 and 40 kg/m2 in association with significant comorbidities such as hypertension or diabetes.	(2) Knowledge	Gaps in the evidence base (Surgery)	The evidence on laparoscopic gastric plication for severe obesity raises no major safety concerns in the short term. There is inadequate evidence about safety in the long term, specifically with regard to the reversibility of the procedure and how it affects the safety of any further gastric surgery that may be necessary. There is limited evidence of efficacy in the short and medium term but more…
National Institute for Health and Care Excellence (NICE)	Liraglutide for managing overweight and obesity	2020	Unspecified	England	Liragluteride, medical treatment (Pharma)	Healthcare setting	Adult patients with an initial BMI of ≥30 kg/m² (obese), or ≥27 kg/m² to <30 kg/m² (overweight) in the presence of at least one weight-related comorbidity.	(2) Knowledge	Gaps in the evidence base (Pharma)	Liraglutide is recommended as an option for managing overweight and obesity alongside a reduced-calorie diet and increased physical activity in adults
National Institute for Health and Care Excellence (NICE)	Naltrexone–bupropion for managing overweight and obesity	2017	Unspecified	England	Naltrexone–bupropion, medical treatment (Pharma)	Healthcare setting	Adult patients with an initial BMI of 30 kg/m2 or more (obese) or from 27 kg/m2 to 30 kg/m2 (overweight) in the presence of one or more weight-related co-morbidities.	(2) Knowledge (3) Economics	Gaps in the evidence base (Pharma), affordability (Pharma), Uncertainty (Pharma)	Naltrexone–bupropion is not recommended within its marketing authorisation for managing overweight and obesity in adults alongside a reduced-calorie diet and increased physical activity. The estimate of cost effectiveness for naltrexone–bupropion with lifestyle measures, compared with lifestyle measures alone, is highly uncertain because of uncertainties in the modelling assumptions. Large number…
National Institute for Health and Care Excellence (NICE)	Semaglutide for managing overweight and obesity	2023	Unspecified	England	Semaglutide, medical treatment (Pharma)	Healthcare setting	Adults with an initial Body Mass Index (BMI) of ≥30 kg/m2 (obesity), or ≥27 kg/m2 to <30 kg/m2 (overweight) in the presence of at least one weight-related comorbidity	(2) Knowledge (3) Economics	Gaps in evidence base (Pharma), Uncertainty (Pharma)	Semaglutide is recommended as an option for weight management, including weight loss and weight maintenance, alongside a reduced-calorie diet and increased physical activity in adults. It is appropriate to use semaglutide alongside lifestyle interventions that are provided in specialist weight management services (offered in the NHS for a limited time). This is because it is in keeping with the c…
National Institute for Health and Care Excellence (NICE)	Semaglutide for managing overweight and obesity in young people aged 12 to 17 years	2023	Unspecified	England	Semaglutide, medical treatment (Pharma)	Healthcare setting	Young people aged 12 to 17 years with obesity	(2) Knowledge (3) Economics	Gaps in evidence base (Pharma), Uncertainty (Pharma)	NICE is unable to make a recommendation about the use in the NHS of semaglutide for managing overweight and obesity in young people aged 12 to 17 years. This is because Novo Nordisk has confirmed that it does not intend to make an evidence submission for the appraisal.
National Institute for Health and Care Excellence (NICE)	Single-anastomosis duodeno-ileal bypass with sleeve gastrectomy for treating morbid obesity	2016	Unspecified	England	Single-anastomosis duodeno-ileal bypass with sleeve gastrectomy, bariatric surgery (Surgery)	Healthcare setting	Body mass index of 40 kg/m2 or more, or of 35 to 40 kg/m2 with significant medical problems related to body weight.	(2) Knowledge	Gaps in evidence base (Pharma)	Current evidence on the safety of single-anastomosis duodeno-ileal bypass with sleeve gastrectomy (SADI-S) for treating morbid obesity shows that there are well-recognised complications. Evidence on efficacy is limited in both quality and quantity. Therefore, this procedure should only be used with special arrangements for clinical governance, consent and audit or research.
Tandvårds- & läkemedelsförmånsverket (TLV)	Basis for decision on subsidy. Saxenda (liraglutid)	2020	Unspecified	Sweden	Liraglitude Sexenda, medical treatment (Pharma)	Healthcare setting	Adult patients with an initial BMI (Body Mass Index) of: ≥ 30 kg/m² (obesity), or ≥ 27 kg/m² to < 30 kg/m² (overweight) in the presence of at least one weight-related comorbidity such as dysglycemia (prediabetes or type 2 diabetes mellitus), hypertension, dyslipidemia, or obstructive sleep apnea.	(2) Knowledge (3) Economics	Gaps in evidence base (Pharma) Uncertainty (Pharma)	Saxenda (liraglutide), intended for weight management in adult patients with obesity or overweight, is not covered by the high-cost protection.
Tandvårds- & läkemedelsförmånsverket (TLV)	Mysimba ingår inte i högkostnadsskyddet	2019	Unspecified	Sweden	Mysimba, medical treatment (Pharma)	Healthcare setting	adult patients with an initial body mass index (BMI) of ≥ 30 kg/m2 (obesity) or ≥ 27 to < 30 kg/m2 (overweight) along with comorbidity.	(2) Knowledge (3) Economics	Gaps in evidence base (Pharma) Affordability (Pharma)	Mysimba (naltrexone and bupropion), intended for weight management in adult patients with obesity or overweight and associated diseases, is not covered by the high-cost protection.
